# Supplementary material for: Impact of Socioeconomic Deprivation on Care Quality and Surgical Outcomes for Early-Stage Non-Small Cell Lung Cancer in United States Veterans
Source: Cancers (Basel). 2024 Nov 11;16(22):3788. doi: 10.3390/cancers16223788 (PMC11593132; doi:10.3390/cancers16223788)
Supplement: Supplementary file 1 [file cancers-16-03788-s001.zip]

Archive with 1 entries (1 files):
- cancers-3258946-supplementary.pdf
